# Supplementary material for: A systematic review and meta-analysis of psychological treatments to improve sleep quality in university students
Source: PLoS One. 2025 Feb 13;20(2):e0317125. doi: 10.1371/journal.pone.0317125 (PMC11824969; doi:10.1371/journal.pone.0317125)
Supplement: S2 Table — (XLSX) [file pone.0317125.s006.xlsx]

## Sheet: Sheet1
Author	Intervention	Comparison	Variable	Outcome Measure	Tx pre test M	Tx pre test SD	Tx post test M	Tx Post test SD	post Tx N number completed	Cx pre M	Cx pre SD	Cx post M	Cx post SD	Cx post N number completed
Classen (2022)	CBTI	waitlist	Sleep Quality self report	Pittsburgh Sleep Quality Index**	10.83	3.88	8.5	3.17	18	9.61	3.33	8.23	2.2	15
Denis (2020)	CBTI	puzzles	Sleep Quality self report	Pittsburgh Sleep Quality Index**	7.75	3.39	6.12	3.06	67	8.13	3.52	6.67	3.44	78
Freeman (2017)	CBTI	care as usual	Sleep Quality self report	ISI**	15.4	3.9	9.23	5.18	733	15.3	4	12.95	5.27	970
Gao (2014)	Relaxation and behaviour therapy	care as usual	Sleep Quality self report	Pittsburgh Sleep Quality Index**	10.67	1.51	8.19	1.33	42	10.33	1.66	10.17	1.7	42
Gipson (2019)	Sleep hygiene	General health advice	Sleep Quality self report	Pittsburgh Sleep Quality Index**	5.46	2.41	4.75	1.82	49	5.45	2.12	4.57	2.1	38
Greeson (2014)	Mindfulness	waitlist	Sleep Quality self report	Medical Outcome Study Sleep Scale (MOS SLP9)**	41.36	16.21	32.52	18.06	39	42.91	16.21	42.84	17.23	30
Hall (2018)	Mindfulness	waitlist	Sleep Quality self report	Pittsburgh Sleep Quality Index**	7.09	2.82	5.83	2.62	76	8.28	2.94	7.64	2.8	25
Jones (2019)	Sleep hygiene	waitlist	Sleep Quality self report	Pittsburgh Sleep Quality Index**	5.85	2.69	5.73	2.34	48	6.22	2.44	6.84	3.46	45
Mirabito (2022)1	Mindfulness	waitlist	Sleep Quality self report	Pittsburgh Sleep Quality Index**	6.21	3.4	5.5	3.15	58	5.64	3.3	5.36	2.88	53
Morris (2016)	CBTI	waitlist	Sleep Quality self report	Pittsburgh Sleep Quality Index**	7.03	3.23	5.17	2.5	48	6.84	3.03	6.68	3.37	47
Okajima (2022)	CBTI	sleep monitoring	Sleep Quality self report	ISI**	13.63	3.0245	7.01	3.2078	21	14	2.95161	12.31	3.21994	20
Pickett (2022)	Mindfulness	care as usual	Sleep Quality self report	Sleep Condition Indicator*	21.32	6.29	22.73	5.67	37	18.26	6.51	20.24	6.06	20
Pickett (2022)	Relaxation	care as usual	Sleep Quality self report	Sleep Condition Indicator*	18.19	7.7	22.19	6.16	37	18.26	6.51	20.24	6.06	20
Wu (2023)	Mindfulness	waitlist	Sleep Quality self report	Pittsburgh Sleep Quality Index**	7.27	2.42	6.47	1.96	30	7.77	2.82	6.93	2.38	30
Zhu (2024)	CBTI face to face	Education	Sleep Quality self report	Pittsburgh Sleep Quality Index**	8.86	2.73	5.36	2.67	28	9.71	1.79	8.97	1.87	15.5
Zhu (2024)	CBTI digital	Education	Sleep Quality self report	Pittsburgh Sleep Quality Index**	9.87	2.69	6.5	2	30	9.71	1.79	8.97	1.87	15.5
1 - data were missing, however, the author was emailed by MT on 7/9/2023 and the author immediately supplied the necesssary data for includion in the meta-analysis
