# Supplementary material for: A systematic review and meta-analysis of psychological treatments to improve sleep quality in university students
Source: PLoS One. 2025 Feb 13;20(2):e0317125. doi: 10.1371/journal.pone.0317125 (PMC11824969; doi:10.1371/journal.pone.0317125)
Supplement: S3 Table — (XLSX) [file pone.0317125.s007.xlsx]

## Sheet: Sheet1
Author Year	1.1 was the allocation sequence random	1.2 Was the allocation sequence concealed until participants were enrolled and assigned to interventions?	1.3 Did baseline differences between intervention groups suggest a problem with the randomization process?	Domain 1 risk of bias	2.1. Were participants aware of their assigned intervention during the trial?	2.2. Were carers and people delivering the interventions aware of participants' assigned intervention during the trial?	2.3. If Y/PY/NI to 2.1 or 2.2: Were there deviations from the intended intervention that arose because of the trial context?	2.4 If Y/PY to 2.3: Were these deviations likely to have affected the outcome?	2.5. If Y/PY/NI to 2.4: Were these deviations from intended intervention balanced between groups?	2.6 Was an appropriate analysis used to estimate the effect of assignment to intervention?	2.7 If N/PN/NI to 2.6: Was there potential for a substantial impact (on the result) of the failure to analyse participants in the group to which they were randomized?	Domain 2 risk of bias	3.1 Were data for this outcome available for all, or nearly all, participants randomized?	3.2 If N/PN/NI to 3.1: Is there evidence that the result was not biased by missing outcome data?	3.3 If N/PN to 3.2: Could missingness in the outcome depend on its true value?	3.4 If Y/PY/NI to 3.3: Is it likely that missingness in the outcome depended on its true value?	Domain 3 Risk of bias	4.1 Was the method of measuring the outcome inappropriate?	4.2 Could measurement or ascertainment of the outcome have differed between intervention groups?	4.3 If N/PN/NI to 4.1 and 4.2: Were outcome assessors aware of the intervention received by study participants?	4.4 If Y/PY/NI to 4.3: Could assessment of the outcome have been influenced by knowledge of intervention received?	4.5 If Y/PY/NI to 4.4: Is it likely that assessment of the outcome was influenced by knowledge of intervention received?	Domain 4 Risk of bias	5.1 Were the data that produced this result analysed in accordance with a pre-specified analysis plan that was finalized before unblinded outcome data were available for analysis?	Is the numerical result being assessed likely to have been selected, on the basis of the results, from... 5.2. ... multiple eligible outcome measurements (e.g. scales, definitions, time points) within the outcome domain?	5.3 ... multiple eligible analyses of the data?	Domain 5 Risk of bias	Overall Risk of bias
Barber 2017	No information	Probably Yes	Probably No	Some Concerns	Yes	Yes	No	NA	NA	Yes	NA	Low Risk	Yes	NA	NA	NA	Low Risk	No	No	Yes	Probably No	NA	Low Risk	No Information	No Information	No Information	Some Concerns	Some Concerns
Classen 2022	No information	No information	Yes	High Risk	Yes	Yes	Probably Yes	Probably Yes	No	Yes	NA	Some Concerns	No	No	Yes	Yes	High Risk	No	No	Yes	Probably No	NA	Low Risk	No Information	No Information	No Information	Some Concerns	High Risk
Denis 2020	Yes	Yes	No	Low Risk	Yes	Yes	No	NA	NA	Yes	NA	Low Risk	Yes	NA	NA	NA	Low Risk	No	No	Yes	Probably No	NA	Low Risk	Yes	No	No	Low Risk	Low Risk
Freeman 2017	Yes	Yes	No	Low Risk	Yes	Yes	No	NA	NA	Yes	NA	Low Risk	Yes	NA	NA	NA	Low Risk	No	No	Yes	Probably No	NA	Low Risk	Yes	No	No	Low Risk	Low Risk
Fucito 2017	Yes	Yes	No	Low Risk	Yes	Yes	No	NA	NA	Yes	NA	Low Risk	Yes	NA	NA	NA	Low Risk	No	No	Yes	Probably No	NA	Low Risk	Yes	No	No	Low Risk	Low Risk
Gallo 2023	No information	Probably Yes	Probably No	Some concerns	Yes	Yes	Probably Yes	Probably Yes	No	Yes	NA	Some Concerns	No	No	Yes	Yes	High Risk	No	No	Yes	Probably No	NA	Low Risk	Yes	No	No	Low Risk	High risk
Gao 2014	No information	Probably Yes	Probably No	Some concerns	Yes	Yes	Probably Yes	Probably Yes	No	Yes	NA	Some Concerns	Yes	NA	NA	NA	Low Risk	No	No	Yes	Probably No	NA	Low Risk	No Information	Yes	Yes	High Risk	High risk
Gellis 2013	No information	Probably Yes	Probably No	Some concerns	Yes	Yes	No	NA	NA	Yes	NA	Low Risk	Yes	NA	NA	NA	Low Risk	No	No	Yes	Probably No	NA	Low Risk	No Information	No Information	No Information	Some Concerns	Some Concerns
Gipson 2019	Yes	Yes	No	Low Risk	Yes	Yes	No	NA	NA	Yes	NA	Low Risk					Some Concerns	No	No	Yes	Probably No	NA	Low Risk	Yes	No	No	Low Risk	Some Concerns
Greeson 2014	Yes	Yes	No	Low Risk	Yes	Yes	No	NA	NA	Yes	NA	Low Risk	Yes	NA	NA	NA	Low Risk	No	No	Yes	Probably No	NA	Low Risk	Yes	No	No	Low Risk	Low Risk
Hall 2018	Yes	Yes	No	Low Risk	Yes	Yes	No	NA	NA	Yes	NA	Low Risk					Some concerns	No	No	Yes	Probably No	NA	Low Risk	Yes	No	No	Low Risk	Some Concerns
Hershner 2018	Yes	Yes	No	Low Risk	Yes	Yes	No	NA	NA	Yes	NA	Low Risk	Yes	NA	NA	NA	Low Risk	No	No	Yes	Probably No	NA	Low Risk	Yes	No	No	Low Risk	Low Risk
Jones 2019	Yes	Yes	No	Low Risk	Yes	Yes	No	NA	NA	Yes	NA	Low Risk					Some Concerns	No	No	Yes	Probably No	NA	Low Risk	Yes	No	No	Low Risk	Some Concerns
Kloss 2015	No information	Probably Yes	Probably No	Some concerns	Yes	Yes	No	NA	NA	Yes	NA	Low Risk	Yes	NA	NA	NA	Low Risk	No	No	Yes	Probably No	NA	Low Risk	Yes	No	No	Low Risk	Some Concerns
Mairs 2015	Yes	Yes	No	Low Risk	Yes	Yes	No	NA	NA	Yes	NA	Low Risk	Yes	NA	NA	NA	Low Risk	No	No	Yes	Probably No	NA	Low Risk	No Information	No Information	No Information	Some Concerns	Some Concerns
Means 2000	No information	Probably Yes	Probably No	Some Concerns	Yes	Yes	No	NA	NA	Yes	NA	Low Risk	Yes	NA	NA	NA	Low Risk	No	No	Yes	Probably No	NA	Low Risk	Yes	No	No	Low Risk	Some Concerns
Mirabito 2022	No information	Probably Yes	Probably No	Some Concerns	Yes	Yes	Probably Yes	Probably Yes	No	Yes	NA	Some Concerns	No	No	Yes	Yes	High Risk	No	No	Yes	Probably No	NA	Low Risk	No Information	No Information	No Information	Some Concerns	High risk
Morris 2016	Yes	Yes	No	Low Risk	Yes	Yes	No	NA	NA	Yes	NA	Low Risk	Yes	NA	NA	NA	Low Risk	No	No	Yes	Probably No	NA	Low Risk	Yes	No	No	Low Risk	Low Risk
Okajima 2022	No information	Probably Yes	Probably No	Some concerns	Yes	Yes	Probably Yes	Probably Yes	No	Yes	NA	Some Concerns	Yes	NA	NA	NA	Low Risk	No	No	Yes	Probably No	NA	Low Risk	Yes	No	No	Low Risk	Some Concerns
Pickett 2022	No information	Probably Yes	Probably No	Some concerns	Yes	Yes	Probably Yes	Probably Yes	No	Yes	NA	Some Concerns	Yes	NA	NA	NA	Low Risk	No	No	Yes	Probably Yes	Yes	Some Concerns	No Information	No Information	No Information	Some Concerns	Some Concerns
Wu 2023	No information	Probably Yes	Probably No	Some concerns	Yes	Yes	Probably Yes	Probably Yes	No	Yes	NA	some concerns	Yes	NA	NA	NA	Low Risk	No	No	Yes	Probably No	NA	Low Risk	Yes	No	No	Low Risk	Some Concerns
Zhu 2024	No information	Probably Yes	Probably No	Some concerns	Yes	Yes	Probably Yes	Probably Yes	No	Yes	NA	Some Concerns	Yes	NA	NA	NA	Low Risk	No	No	Yes	Probably No	NA	Low Risk	Yes	No	No	Low Risk	Some Concerns
